# Supplementary material for: Biomarker-Based Pharmacological Characterization of ENX-102, a Novel α2/3/5 Subtype-Selective GABAA Receptor Positive Allo-Steric Modulator: Translational Insights from Rodent and Human Studies
Source: Cells. 2025 Oct 10;14(20):1575. doi: 10.3390/cells14201575 (PMC12564412; doi:10.3390/cells14201575)
Supplement: Supplementary file 1 [file cells-14-01575-s001.zip]

Archive with 1 entries (1 files):
- cells-3817231-supplementary.pdf
